# Supplementary material for: Model Selection Emphasises the Importance of Non-Chromosomal Information in Genetic Studies
Source: PLoS One. 2015 Jan 27;10(1):e0117014. doi: 10.1371/journal.pone.0117014 (PMC4308103; doi:10.1371/journal.pone.0117014)
Supplement: S1 Script — (R) [file pone.0117014.s004.R]

#==================================================
#==================================================
#==================================================
# Libraries

library( cvTools )
library( lars )
library( gregmisc )
library( hierNet )
library( doMC )
registerDoMC( 8 )


#==================================================
#==================================================
#==================================================
# Functions

#==================================================
# Simple linear model function (applying cross-validation similar to Edwards et al.)
linear.model.crossvalidation <- function( data, repeats = 1000 )
{
  #==================================================
  # For each fold (1000 cases) split the data into a training- and testset (1/2) (randomly)
  n <- nrow( data )
  folds <- cvFolds( n, K = 2, R = repeats )
  
  #==================================================
  # Loop through each fold and perform analysis
  R2s <- NULL
  MSEs <- NULL
  coefficients <- NULL
  for( i in 1:repeats )
  {
    #==================================================
    # Get training and test data from folds
    if( ( n %% 2 ) == 0 )
    {
      training.rows <- folds$subsets[ seq( 1, n - 1, 2 ), i ]
      test.rows <- folds$subsets[ seq( 2, n, 2 ), i ]
    } else
    {
      training.rows <- folds$subsets[ seq( 1, n, 2 ), i ]
      test.rows <- folds$subsets[ seq( 2, n - 1, 2 ), i ]
    }
        
    #==================================================
    # Training and test data
    training.set <- data[ training.rows, ]
    test.set <- data[ test.rows, ]
    
    
    #==================================================
    # Perform linear modelling with training data for 3 different types of linear models
    
    # 1. Simple model 'Y ~ X1'
    formula <- 'Y ~ X1'
    training.set.simple <- training.set[ , c( 1, 4 ) ]
    test.set.simple <- test.set[ , c( 1, 4 ) ]
    # Perform linear modelling
    training.lm.simple <- lm( formula, training.set )
    R2.simple <- round( summary( training.lm.simple )$adj.r.squared, 4 )
    # Test/Predict linear model with test data
    test.predict <- as.vector( predict( training.lm.simple, test.set.simple, interval = 'prediction' )[ , 1 ] )
    n.test <- nrow( test.set.simple )
    MSE.simple <- sum( ( test.predict - test.set.simple$Y )^2 ) / n.test
    
    # 2. Additive model 'Y ~ X1 + X2'
    formula <- 'Y ~ X1 + X2'
    training.set.additive <- training.set[ , c( 1:2, 4 ) ]
    test.set.additive <- test.set[ , c( 1:2, 4 ) ]
    # Perform linear modelling
    training.lm.additive <- lm( formula, training.set.additive )
    R2.additive <- round( summary( training.lm.additive )$adj.r.squared, 4 )
    # Test/Predict linear model with test data
    test.predict <- as.vector( predict( training.lm.additive, test.set.additive, interval = 'prediction' )[ , 1 ] )
    n.test <- nrow( test.set.additive )
    MSE.additive <- sum( ( test.predict - test.set.additive$Y )^2 ) / n.test
    
    # 3. interaction model 'Y ~ X1 + X2 + X1X2'
    formula <- 'Y ~ X1 + X2 + X1X2'
    training.set.interaction <- training.set
    test.set.interaction <- test.set
    # Perform linear modelling
    training.lm.interaction <- lm( formula, training.set.interaction )
    R2.interaction <- round( summary( training.lm.interaction )$adj.r.squared, 4 )
    # Test/Predict linear model with test data
    test.predict <- as.vector( predict( training.lm.interaction, test.set.interaction,
                                        interval = 'prediction' )[ , 1 ] )
    n.test <- nrow( test.set.interaction )
    MSE.interaction <- sum( ( test.predict - test.set.interaction$Y )^2 ) / n.test
    
    
    #==================================================
    # Save R-squared and MSEs
    R2s <- rbind( R2s, c( R2.simple, R2.additive, R2.interaction ) )
    MSEs <- rbind( MSEs, c( MSE.simple, MSE.additive, MSE.interaction ) )
  }
  
  #==================================================
  # Output
  return( list( R2s = R2s, MSEs = MSEs ) )
}


#==================================================
# LASSO and BIC model crossvalidation optimisation
LASSO.BIC.model.crossvalidation <- function( data, repeats = 1000 )
{
  #==================================================
  # For each fold (1000 cases) split the data into a training- and testset (1/2) (randomly)
  n <- nrow( data )
  folds <- cvFolds( n, K = 2, R = repeats )
  
  #==================================================
  # Loop through each fold and perform analysis
  R2s <- NULL
  predictors <- NULL
  min.BIC.steps <- NULL
  for( i in 1:repeats )
  {
    #==================================================
    # Get training and test data from folds
    if( ( n %% 2 ) == 0 )
    {
      training.rows <- folds$subsets[ seq( 1, n - 1, 2 ), i ]
      test.rows <- folds$subsets[ seq( 2, n, 2 ), i ]
    } else
    {
      training.rows <- folds$subsets[ seq( 1, n, 2 ), i ]
      test.rows <- folds$subsets[ seq( 2, n - 1, 2 ), i ]
    }
        
    #==================================================
    # Training and test data
    training.set <- data[ training.rows, ]
    test.set <- data[ test.rows, ]
  
    #==================================================
    # Apply improved 'lasso.adapt.bic2' function with training data
    lasso.bic <- LASSO.BIC( training.set, test.set )
    
    #==================================================
    # Save output values
    R2s <- c( R2s, lasso.bic$R2 )
    predictors <- rbind( predictors, lasso.bic$predictor.occurance )
    min.BIC.steps <- c( min.BIC.steps, lasso.bic$min.bic2.step )
  }
  return( list( R2s = R2s, predictors = predictors, min.BIC.steps = min.BIC.steps ) )
}


#==================================================
# Single LASSO and BIC optimisation
LASSO.BIC <- function( training.set, test.set )
{
  #==================================================
  # Prepare data
  x <- training.set[ , 1:3 ]
  y <- training.set$Y
  ok<-complete.cases(x,y)
  
  #==================================================
  # This if statement insures that if only one predictor is available the function does not crash
  if (length( dim( x )) == 0 )
  {
    x <- x[ ok ]
    y <- y[ ok ]
    m <- 1
    n <- length( x )
  } else
  {
    x <- x[ ok, ]                                   # get rid of na's
    y <- y[ ok ]                                    # since regsubsets can't handle na's
    m <- ncol( x )
    n <- nrow( x )  
  }
  x <- as.matrix( x )                               # in case x is not a matrix
  
  #==================================================
  #  standardize variables like lars does 
  one <- rep( 1, n )
  meanx <- drop( one %*% x ) / n
  xc <- scale( x, meanx, FALSE )                    # first subtracts mean
  normx <- sqrt( drop( one %*% ( xc^2 ) ) )
  names( normx ) <- NULL
  xs <- scale( xc, FALSE, normx )                   # now rescales with norm (not sd)
  
  #==================================================
  # Perform Lasso regression
  out.ls <- lm( y ~ xs )                            # ols fit on standardized
  beta.ols <- out.ls$coeff[ 2:( m + 1 ) ]           # ols except for intercept
  w <- abs( beta.ols )                              # weights for adaptive lasso
  xs <- scale( xs, center = FALSE, scale = 1 / w )  # xs times the weights
  object <- lars( xs, y, type = "lasso", normalize = FALSE )
  
  #==================================================
  # Get min BIC
  # bic=log(n)*object$df+n*log(as.vector(object$RSS)/n)   # rss/n version
  sig2f <- summary( out.ls )$sigma^2                # full model mse
  bic2 <- log( n )*object$df + as.vector( object$RSS ) / sig2f       # Cp version
  step.bic2 <- which.min( bic2 )                    # step with min BIC
  
  #==================================================
  # Minimum BIC step
  min.bic2.step <- step.bic2 - 1
  
  #==================================================
  # Get the importance
  importance <- names( unlist( object$actions ) )     # Importance order
  if( min.bic2.step == 0 )
  {
    importance.bic2.min <- ''
  } else
  {
    importance.bic2.min <- importance[ 1:min.bic2.step ]
  }
  predictor.occurance <- ( c( 'X1', 'X2', 'X1X2' ) %in% importance.bic2.min ) * 1
  if( length( importance.bic2.min ) < 3 )
  {
    importance.bic2.min.tuned <- rep( 'NA', 3 )
    importance.bic2.min.tuned[1:length(importance.bic2.min)] <- importance.bic2.min
  } else
  {
    importance.bic2.min.tuned <- importance.bic2.min
  }
  
  #==================================================
  # Calculate R2 (R2 from training data)
  R2.min.BIC <- as.numeric( round( object$R2[ step.bic2 ], 4 ) )
  n <- dim( training.set )[ 1 ]
  p <- length( importance.bic2.min )
  R2.adj.min.BIC <- round( 1 - ( 1 - R2.min.BIC ) * ( ( n - 1 ) / ( n - p - 1 ) ), 4 )
  
  #==================================================
  # Output  
  return( list( R2 = R2.adj.min.BIC, predictor.occurance = predictor.occurance,
                min.bic2.step = as.numeric( min.bic2.step ) ) )
}


#==================================================
# HierNet optimisation
hierNet.crossvalidation <- function( deletion, strong.option = FALSE, repeats = 1000 )
{
  #==================================================
  # Load data
  data.X1X2 <- data.frame( read.table( 'X1X2.data', header=FALSE ) )
  colnames( data.X1X2 ) <- c( 'X1', 'X2' )
  data.Y.raw <- data.frame( read.table( paste( deletion, 'Y.data', sep='_' ), header=FALSE ) )
  colnames( data.Y.raw ) <- paste( 'Y', 1:ncol(data.Y.raw), sep='' )
  
  # Box-Cox transformation of Y data
  data.Y <- apply( data.Y.raw, 2, function( y, lambda )
  {
    return ( unlist( lapply( y, function( y.elem, lambda )
    {
      return( ( y.elem^lambda - 1 ) / lambda )
    }
    , lambda=lambda ) ) )
  }
  , lambda=0.25 )
  #     , lambda=0.5 )
  data.Y <- data.frame( data.Y )
  
  # Input data
  X1 <- c( rep( 1, ncol( data.Y) * 2 ), rep( 0, ncol( data.Y) * 2 ) )
  X2 <- c( rep( 1, ncol( data.Y) ), rep( 0, ncol( data.Y) ), rep( 1, ncol( data.Y) ), rep( 0, ncol( data.Y) ) )
  Y <- c( as.vector( t( as.matrix( data.Y[ 1:2, ] ) ) ), as.vector( t( as.matrix( data.Y[ 3:4, ] ) ) ) )
  Y.na <- which( is.na(Y), arr.ind=TRUE )
  Y.index <- 1:length( Y )
  Y <- Y[ !( Y.index %in% Y.na ) ]     # Remove NA
  Y <- Y / sd( Y )      # standardize data so that coefficients are interpretable
  X1 <- X1[ !( Y.index %in% Y.na ) ]     # Remove NA
  X2 <- X2[ !( Y.index %in% Y.na ) ]     # Remove NA
  X1X2 <- X1 * X2
  
  data.additive <- data.frame( cbind( X1, X2, Y ) )
  data <- data.additive
  
  #==================================================
  # For each fold (1000 cases) split the data into a training- and testset (1/2) (randomly)
  n <- nrow( data )
  folds <- cvFolds( n, K = 2, R = repeats )
  
  #==================================================
  # Loop through each fold and perform analysis
  coefficients.list <- NULL
  for( i in 1:repeats )
  {
    # Get training and test data from folds
    if( ( n %% 2 ) == 0 )
    {
      training.rows <- folds$subsets[ seq( 1, n - 1, 2 ), i ]
      test.rows <- folds$subsets[ seq( 2, n, 2 ), i ]
    } else
    {
      training.rows <- folds$subsets[ seq( 1, n, 2 ), i ]
      test.rows <- folds$subsets[ seq( 2, n - 1, 2 ), i ]
    }
    
    # Training and test data
    training.set <- data[ training.rows, ]
    test.set <- data[ test.rows, ]
    
    # Apply hierNet path
    fit.path <- hierNet.path( as.matrix( training.set[ , 1:2 ] ), as.vector( training.set[ , 3 ] ),
                              nlam = 100, maxlam = 100, flmin = 0.0001, strong = strong.option )
    
    # Apply hierNet crossvalidation
    fit.cv <- hierNet.cv( fit.path, as.matrix( training.set[ , 1:2 ] ), as.vector( training.set[ , 3 ] ) )
    
    # Get best lamda hat according to the ...
    best.lamhat <- round( fit.cv$lamhat.1se, 2 )
    mat <- cbind(round( fit.cv$lamlist, 2), fit.cv$nonzero, round( fit.cv$cv.err, 2 ), round( fit.cv$cv.se, 2 ) )
    dimnames( mat ) <- list(NULL, c( "Lambda", "Number of nonzero", "Mean CV error", "SE" ) )
    mat <- data.frame( mat )
    best.lamhat.index <- which( mat$Lambda == best.lamhat )[ 1 ]
    
    # Get coefficients that have been included in the analysis
    coefficients <- c( as.numeric( fit.path$bp[ , best.lamhat.index ] - fit.path$bn[ , best.lamhat.index ] ),
       fit.path$th[ , , best.lamhat.index ][ 1, 2 ] )
    
    # Save output
    coefficients.list <- rbind( coefficients.list, coefficients )
  }
  coefficients.list.df <- data.frame( coefficients.list != 0 )
  predictors.hierNet <- apply( coefficients.list.df, 2, sum )
  predictors.hierNet <- data.frame( t ( predictors.hierNet ) )
  colnames( predictors.hierNet ) <- c( 'X1', 'X2', 'X1X2' )
  
  best.model.hierNet <- table( apply( coefficients.list.df, 1,
                                      function( vec )
                                      {
                                        return( length( which( vec == TRUE ) ) )
                                      } ) + 1 )
  best.model.numPredictors.hierNet <- rep( 0, 4 )
  best.model.numPredictors.hierNet[ as.numeric( names( best.model.hierNet ) ) ] <- as.numeric( best.model.hierNet )
  best.model.numPredictors.hierNet <- data.frame( t ( best.model.numPredictors.hierNet ) )
#   colnames( best.model.numPredictors.hierNet ) <- paste( 0:3, 'Predictors' )
  
  # Save results
  write.table( predictors.hierNet, file = paste( deletion, '_predictors_hierNet_',
                                                 strong.option, '.txt', sep = '' ), row.names = FALSE )
  write.table( best.model.numPredictors.hierNet, file = paste( deletion, '_numPredictors_hierNet_',
                                                               strong.option, '.txt', sep = '' ),
               row.names = FALSE, col.names = FALSE )
}


#==================================================
#==================================================
#==================================================
# Main

#==================================================
# start time measurement
start <- proc.time()
#==================================================


#==================================================
# Set working directory
setwd('~/Dropbox/projects/qcri/fGWAS/data/images_reproduction/linear_lasso_hierNet/')


#==================================================
# Variables
deletions <- c( 'MCM22', 'PEP12', 'PEP7', 'PHO88', 'SKI8', 'VPS16', 'PHO88_MITO_KILL', 'PHO88_MITO_NO-KILL',
                'SKI8_MITO_KILL', 'SKI8_MITO_NO-KILL', 'SKI7' )

R2s.linear <- NULL
MSEs.linear <- NULL

R2s.lasso.bic <- NULL
predictors.lasso.bic <- NULL
min.BIC.steps.lasso.bic <- NULL

#==================================================
# Loop through different deletion experiments and perform analysis
for( deletion in deletions )
{
  print( '==================================================' )
  print( deletion )
  
  
  #==================================================
  # Load data
  data.X1X2 <- data.frame( read.table( 'X1X2.data', header=FALSE ) )
  colnames( data.X1X2 ) <- c( 'X1', 'X2' )
  data.Y.raw <- data.frame( read.table( paste( deletion, 'Y.data', sep='_' ), header=FALSE ) )
  colnames( data.Y.raw ) <- paste( 'Y', 1:ncol(data.Y.raw), sep='' )
  
  
  #==================================================
  # Box-Cox transformation of Y data
  data.Y <- apply( data.Y.raw, 2, function( y, lambda )
  {
    return ( unlist( lapply( y, function( y.elem, lambda )
    {
      return( ( y.elem^lambda - 1 ) / lambda )
    }
    , lambda=lambda ) ) )
  }
  , lambda=0.25 )
  data.Y <- data.frame( data.Y )
  
  
  #==================================================
  # Form input data matrix/dataframe
  X1 <- c( rep( 1, ncol( data.Y) * 2 ), rep( 0, ncol( data.Y) * 2 ) )
  X2 <- c( rep( 1, ncol( data.Y) ), rep( 0, ncol( data.Y) ), rep( 1, ncol( data.Y) ), rep( 0, ncol( data.Y) ) )
  Y <- c( as.vector( t( as.matrix( data.Y[ 1:2, ] ) ) ), as.vector( t( as.matrix( data.Y[ 3:4, ] ) ) ) )
  Y.na <- which( is.na(Y), arr.ind=TRUE )
  Y.index <- 1:length( Y )
  Y <- Y[ !( Y.index %in% Y.na ) ]     # Remove NA
  Y <- Y / sd( Y )      # standardize data so that coefficients are interpretable
  X1 <- X1[ !( Y.index %in% Y.na ) ]     # Remove NA
  X2 <- X2[ !( Y.index %in% Y.na ) ]     # Remove NA
  X1X2 <- X1 * X2
  data.interaction <- data.frame( cbind( X1, X2, X1X2, Y ) )
  
  
  #==================================================
  # Run linear model analyse
  lm.model <- linear.model.crossvalidation( data.interaction )
  
  lm.model.R2s <- lm.model$R2s
  R2s.linear <- rbind( R2s.linear, c( apply( lm.model.R2s, 2, mean ), apply( lm.model.R2s, 2, sd ) ) )
  lm.model.MSEs <- lm.model$MSEs
  MSEs.min.table <- table( apply( lm.model.MSEs, 1, function( vec ){ which( vec == min( vec ) ) } ) )
  MSEs.min.freq <- rep( 0, 3 )
  for( name in names( MSEs.min.table ) )
  {
    MSEs.min.freq[ as.numeric( name ) ] <- as.numeric( MSEs.min.table[ names( MSEs.min.table ) == name ] )
  }
  MSEs.linear <- rbind( MSEs.linear, MSEs.min.freq )

  # Save output
  write.table( lm.model.R2s, file = paste( deletion, '_linear_R2s.txt', sep = '' ), row.names = FALSE,
               col.names = FALSE )
  write.table( lm.model.MSEs, file = paste( deletion, '_linear_MSEs.txt', sep = '' ), row.names = FALSE,
               col.names = FALSE )
  

  #==================================================
  # Run LASSO and BIC analysis
  lasso.bic.model <- LASSO.BIC.model.crossvalidation( data.interaction )
  
  lasso.bic.predictors <- data.frame( lasso.bic.model$predictors )
  colnames( lasso.bic.predictors ) <- c( 'X1', 'X2', 'X1X2' )
  R2s.lasso.bic <- rbind( R2s.lasso.bic, c( mean( lasso.bic.model$R2s ), sd( lasso.bic.model$R2s ) ) )
  predictors.lasso.bic <- rbind( predictors.lasso.bic, apply( lasso.bic.predictors, 2, sum ) )
  
  table.min.BIC.steps <- table( lasso.bic.model$min.BIC.steps )
  min.BIC.steps <- rep( 0, 4 )
  min.BIC.steps[ as.numeric( names( table.min.BIC.steps ) ) + 1 ] <- as.numeric( table.min.BIC.steps )
  min.BIC.steps.lasso.bic <- rbind( min.BIC.steps.lasso.bic, min.BIC.steps )
  
  # Save output
  write( lasso.bic.model$R2s, file = paste( deletion, '_LASSO-BIC_R2s.txt', sep = '' ),
         ncolumns = 1 )
  write.table( lasso.bic.predictors, file = paste( deletion, '_LASSO-BIC_predictors.txt', sep = '' ),
               row.names = FALSE )
  write( lasso.bic.model$min.BIC.steps, file = paste( deletion, '_LASSO-BIC_minBIC-steps.txt', sep = '' ),
         ncolumns = 1 )
}


#==================================================
# Handle linear model output
R2s.linear <- data.frame( R2s.linear )
rownames( R2s.linear ) <- deletions
colnames( R2s.linear ) <- c( paste( 'R2mean', c( 'simple', 'additive', 'interaction'), sep = '_' ),
                             paste( 'R2sd', c( 'simple', 'additive', 'interaction'), sep = '_' ) )
write.table( R2s.linear, file = 'LinearModel_R2s.txt' )

MSEs.linear <- data.frame( MSEs.linear )
rownames( MSEs.linear ) <- deletions
colnames( MSEs.linear ) <- c( 'X1', 'X1+X2', 'X1+X2+X1X2' )
write.table( MSEs.linear, file = 'LinearModel_MSEs.txt' )

#==================================================
# Handle LASSO+BIC model output
R2s.lasso.bic <- data.frame( R2s.lasso.bic )
rownames( R2s.lasso.bic ) <- deletions
colnames( R2s.lasso.bic ) <- c( 'R2mean', 'R2sd' )
write.table( R2s.lasso.bic, file = 'LASSO-BIC_R2s.txt' )

predictors.lasso.bic <- data.frame( predictors.lasso.bic )
rownames( predictors.lasso.bic ) <- deletions
write.table( predictors.lasso.bic, file = 'LASSO-BIC_predictors.txt' )

min.BIC.steps.lasso.bic <- data.frame( min.BIC.steps.lasso.bic )
rownames( min.BIC.steps.lasso.bic ) <- deletions
colnames( min.BIC.steps.lasso.bic ) <- paste( 0:3, 'Predictors' )
write.table( min.BIC.steps.lasso.bic, file = 'LASSO-BIC_minSteps.txt' )


#==================================================
#==================================================
# Generate plots

#==================================================
# 1. Plot...Compare simple, additive and interaction linear models according to R2
ci.l.matrix <- as.matrix( R2s.linear[ , 1:3] - R2s.linear[ , 4:6] )
negative.sd <- which( ci.l.matrix < 0, arr.ind = TRUE )
# if( dim( negative.sd ) == NULL )
# {
#   for( row in 1:dim( negative.sd )[ 1 ] )
#   {
#     print( negative.sd[ row, ] )
#     ci.l.matrix[ negative.sd[ row, 1 ], negative.sd[ row, 2 ] ] <- 0
#   }
# } else
# {
#   ci.l.matrix[ negative.sd[ 1 ], negative.sd[ 2 ] ] <- 0  
# }

pdf( 'RecoveredHeritability_linearModels_R2.pdf', width = 12, height = 8 )
bp <- barplot2( t( R2s.linear[ , 1:3] ), beside = TRUE, horiz = FALSE, ylim = c( 0, 1 ),
                ylab='Fraction of phenotypic variance explained', axisnames = FALSE,
                plot.grid = TRUE, ci.lwd = 1.5, cex.axis = 1.2, cex.lab= 1.5,
                ci.u = t( as.matrix( R2s.linear[ , 1:3] + R2s.linear[ , 4:6] ) ),
                ci.l = t( ci.l.matrix ), plot.ci = TRUE )
legend( "topleft", legend = c( 'Simple', 'Additive', 'Interaction' ),
        fill = c( 'red', 'orange', 'yellow'), text.font = 2 ) 
axis(1, labels = FALSE, tick = FALSE, at=seq(2.5,38.5,4) )
labels <- c( deletions[ 1:6 ], paste( 'PHO88', c( '(killer)', '(non-killer)' ), sep='' ),
             paste( 'SKI8', c( '(killer)', '(non-killer)' ), sep='' ), deletions[11] )
text( bp[ 1, ] + 1, par("usr")[ 3 ] - 0.005, labels = labels, srt = 40, offset = 1, adj = 1, xpd = TRUE, font = 4 )
dev.off()
#==================================================

#==================================================
# 2. Plot...Compare linear with LASSO+BIC model according to R2
ci.l.matrix <- as.matrix( cbind( R2s.linear[ , 3] - R2s.linear[ , 6],
                                 R2s.lasso.bic[ , 1 ] - R2s.lasso.bic[ , 2 ] ) )
negative.sd <- which( ci.l.matrix < 0, arr.ind = TRUE )
# for( row in 1:dim( negative.sd )[ 1 ] )
# {
#   print( negative.sd[ row, ] )
#   ci.l.matrix[ negative.sd[ row, 1 ], negative.sd[ row, 2 ] ] <- 0
# }

pdf( 'RecoveredHeritability_linearModels-LASSO-BIC_R2.pdf', width = 12, height = 8 )
bp <- barplot2( t( cbind( R2s.linear[ , 3], R2s.lasso.bic[ , 1 ] ) ), beside = TRUE, horiz = FALSE, ylim = c( 0, 1 ),
                ylab='Fraction of phenotypic variance explained', axisnames = FALSE,
                plot.grid = TRUE, ci.lwd = 1.5, cex.axis = 1.2, cex.lab= 1.5,
                ci.u = t( as.matrix( cbind( R2s.linear[ , 3] + R2s.linear[ , 6],
                                            R2s.lasso.bic[ , 1 ] + R2s.lasso.bic[ , 2 ] ) ) ),
                ci.l = t( ci.l.matrix ), plot.ci = TRUE, col = c( 'yellow', 'blue' ) )
legend( "topleft", legend = c( 'Linear', 'LASSO+BIC' ),
        fill = c( 'yellow', 'blue' ), text.font = 2 ) 
axis(1, labels = FALSE, tick = FALSE, at=seq(2.5,38.5,4) )
labels <- c( deletions[ 1:6 ], paste( 'PHO88', c( '(killer)', '(non-killer)' ), sep='' ),
             paste( 'SKI8', c( '(killer)', '(non-killer)' ), sep='' ), deletions[11] )
text( bp[ 1, ] + 1, par("usr")[ 3 ] - 0.005, labels = labels, srt = 40, offset = 1, adj = 1, xpd = TRUE, font = 4 )
dev.off()
#==================================================


#==================================================
#==================================================
# Apply hierNet Crossvalidation (1000 repeats) on multiple processes (hierNet strong option set to FALSE)
strong.option <- FALSE
# foreach(i = 1:length( deletions ) ) %dopar%
# {
#   hierNet.crossvalidation( deletions[ i ], strong.option = strong.option )
# }
hierNet.crossvalidation( deletions[ 11 ], strong.option = strong.option )

# Handle output
num.predictors.hierNet <- NULL
for( deletion in deletions )
{
  num.predictors.hierNet <- rbind( num.predictors.hierNet,
                                   read.table( paste( deletion, '_numPredictors_hierNet_',
                                                      strong.option, '.txt', sep = '' ), header = FALSE ) )
}
num.predictors.hierNet <- data.frame( num.predictors.hierNet )
rownames( num.predictors.hierNet ) <- deletions
colnames( num.predictors.hierNet ) <- paste( 0:3, 'Predictors' )
write.table( num.predictors.hierNet, file = paste( 'HierNet_minSteps_', strong.option, '.txt', sep = '' ) )

predictors.hierNet <- NULL
for( deletion in deletions )
{
  predictors.hierNet <- rbind( predictors.hierNet,
                               read.table( paste( deletion, '_predictors_hierNet_',
                                                  strong.option, '.txt', sep = '' ), header = TRUE ) )
}
predictors.hierNet <- data.frame( predictors.hierNet )
rownames( predictors.hierNet ) <- deletions
write.table( predictors.hierNet, file = paste( 'HierNet_predictors_', strong.option, '.txt', sep = '' ) )

#==================================================
#==================================================


#==================================================
#==================================================
# Apply hierNet Crossvalidation (1000 repeats) on multiple processes (hierNet strong option set to TRUE)

strong.option <- TRUE
# foreach(i = 1:length( deletions ) ) %dopar%
# {
#   hierNet.crossvalidation( deletions[ i ], strong.option = strong.option )
# }
hierNet.crossvalidation( deletions[ 11 ], strong.option = strong.option )

# Handle output
num.predictors.hierNet <- NULL
for( deletion in deletions )
{
  num.predictors.hierNet <- rbind( num.predictors.hierNet,
                                   read.table( paste( deletion, '_numPredictors_hierNet_',
                                                      strong.option, '.txt', sep = '' ), header = FALSE ) )
}
num.predictors.hierNet <- data.frame( num.predictors.hierNet )
rownames( num.predictors.hierNet ) <- deletions
colnames( num.predictors.hierNet ) <- paste( 0:3, 'Predictors' )
write.table( num.predictors.hierNet, file = paste( 'HierNet_minSteps_', strong.option, '.txt', sep = '' ) )

predictors.hierNet <- NULL
for( deletion in deletions )
{
  predictors.hierNet <- rbind( predictors.hierNet,
                               read.table( paste( deletion, '_predictors_hierNet_',
                                                  strong.option, '.txt', sep = '' ), header = TRUE ) )
}
predictors.hierNet <- data.frame( predictors.hierNet )
rownames( predictors.hierNet ) <- deletions
write.table( predictors.hierNet, file = paste( 'HierNet_predictors_', strong.option, '.txt', sep = '' ) )

#==================================================
#==================================================


#==================================================
# Measure and print out time needed for the script
end <- proc.time()
duration <- end-start
print( paste( "Script duration:", round( duration[3] / 60, 2 ), "min") )
#==================================================


# Main end
#==================================================
#==================================================
#==================================================
