# Supplementary material for: Model Selection Emphasises the Importance of Non-Chromosomal Information in Genetic Studies
Source: PLoS One. 2015 Jan 27;10(1):e0117014. doi: 10.1371/journal.pone.0117014 (PMC4308103; doi:10.1371/journal.pone.0117014)
Supplement: S1 Data — (CSV) [file pone.0117014.s005.csv]

Every plate is a two-factor experiment. Need ANOVA for appropriate testing, after variance-stabilizing transform.
Next, measure effect sizes and report heritability gains for various assumptions.
Plate	Gene	Experiment type	Description	Strain?	KO?	Kil-k?	S288c rho?		Avg	Stdev	n		Raw sample measurements...
A	PHO88	deletion vs. mito. (killer)	pho88 kil-k S288c-rho	sigma	1	1	1		51.6	36	9		11	24	26	29	38	52	76	88	120
			pho88 kil-k Sigma-rho	sigma	1	1	0		184.3	84.1	12		88	105	117	122	139	151	164	200	225	238	299	364
			PHO88 kil-k S288c-rho	sigma	0	1	1		754.4	95.5	10		574	648	686	715	778	786	808	839	846	864
			PHO88 kil-k Sigma-rho	sigma	0	1	0		704.3	144.1	12		430	449	670	677	694	709	718	720	803	833	849	900
J	PHO88	deletion vs. mito (non-killer)	pho88 kil-0 S288c-rho	sigma	1	0	1		4389.7	721.3	18		4027	5059	4520	5316	4412	3921	4221	5591	4166	5268	3142	4767	3382	4503	3071	4119	4599	4931
			pho88 kil-0 Sigma-rho	sigma	1	0	0		4387.7	806.3	20		5372	5113	4855	4392	5386	3072	5426	3236	4167	3204	3837	3491	4225	4435	5494	4321	4449	3531	5365	4382
			PHO88 kil-0 S288c-rho	sigma	0	0	1		4462.4	661.6	16		4831	4416	4224	5129	3481	3373	3947	4550	3386	4876	4088	5152	4465	5242	5329	4909
			PHO88 kil-0 Sigma-rho	sigma	0	0	0		4712.4	574.6	20		5385	4858	4282	3668	4834	4405	5009	4210	5162	5057	5378	4797	5497	3503	5036	3929	5097	4537	5196	4408
B	SKI8	deletion vs. mito. (non-killer)	ski8 kil-0 S288c-rho	sigma	1	0	1		290.3	71.5	18		350	227	385	237	258	303	296	242	217	321	208	295	257	318	488	219	255	349
			ski8 kil-0 Sigma-rho	sigma	1	0	0		117.1	44	16		58	117	100	174	142	124	93	105	110	84	189	95	57	72	154	200
			SKI8 kil-0 S288c-rho	sigma	0	0	1		346.3	75.5	18		243	367	406	210	265	396	297	336	345	452	436	349	338	320	270	505	371	327
			SKI8 kil-0 Sigma-rho	sigma	0	0	0		344.1	85.9	16		249	129	326	380	364	391	357	314	289	311	267	377	486	443	406	416
C	SKI8	deletion vs. mito. (killer)	ski8 kil-k S288c-rho	sigma	1	1	1		1328.9	350.4	13		1612	896	1478	1481	1470	995	1564	1374	1895	1271	1508	1172	560
			ski8 kil-k Sigma-rho	sigma	1	1	0		288.8	225.7	10		82	486	603	165	8	364	464	543	109	64
			SKI8 kil-k S288c-rho	sigma	0	1	1		3762	610.1	14		3878	4249	3104	3583	3915	3084	4200	2944	4664	3146	3966	3170	4843	3922
			SKI8 kil-k Sigma-rho	sigma	0	1	0		4434.6	303.1	13		4003	4429	4123	4326	4824	4493	4861	4161	4690	4340	4650	4009	4741
D	PHO88	deletion vs. killer	pho88 kil-k	sigma	1	1	0		183.4	73.5	14		180	179	153	235	264	2	203	77	245	175	231	182	278	163
			pho88 kil-0	sigma	1	0	0		361.9	40.2	14		314	333	315	309	403	368	379	315	397	344	433	377	401	379
			PHO88 kil-k	sigma	0	1	0		395.2	74.1	13		294	325	347	431	441	372	263	485	437	454	399	511	378
			PHO88 kil-0	sigma	0	0	0		465.5	74.9	14		445	367	401	410	485	425	488	389	397	457	568	610	519	556
E	SKI8	deletion vs. killer	ski8 kil-k	sigma	1	1	0		638	438.2	11		568	385	1194	882	1541	418	721	95	156	703	355
			ski8 kil-0	sigma	1	0	0		2481.7	594.7	18		2019	2989	2685	1867	1830	3145	2419	1794	1822	2525	1949	2423	3354	2287	2331	2470	2824	3937
			SKI8 kil-k	sigma	0	1	0		5973.8	644.3	12		6408	4787	5473	5742	6317	5881	6516	5308	6234	5627	7230	6163
			SKI8 kil-0	sigma	0	0	0		5603.5	966.8	18		6364	6715	6741	5313	4485	4695	4499	4957	4490	5212	4913	5348	4890	5341	5731	6839	7323	7007
F	PEP7	deletion vs. killer	pep7 kil-k	sigma	1	1	0		145.1	154.5	14		627	189	187	113	41	39	46	34	33	117	57	222	190	136
			pep7 kil-0	sigma	1	0	0		3563.7	1028.4	18		5328	4404	5249	3156	4063	2967	3853	2205	4292	2109	2147	2463	4057	2420	4536	3302	3601	3995
			PEP7 kil-k	sigma	0	1	0		6744.8	1552.7	13		6822	6894	4348	8681	4787	9043	5304	7130	6384	9035	5231	7372	6651
			PEP7 kil-0	sigma	0	0	0		5185.1	1909.1	18		9919	7767	5743	5085	3186	3466	3863	4100	4100	4238	6109	4338	4152	3026	4998	4012	7828	7402
G	PEP12	deletion vs. killer	pep12 kil-k	sigma	1	1	0		104.1	69.3	18		46	15	241	16	219	138	165	120	139	84	163	31	169	67	80	95	69	17
			pep12 kil-0	sigma	1	0	0		2638.9	885.8	15		3544	3670	3851	1521	2788	1255	1792	2338	2614	3457	2339	1263	2626	3585	2940
			PEP12 kil-k	sigma	0	1	0		5149.8	1090.1	18		5524	4298	6501	4628	6293	4747	6420	4578	5116	3662	6512	3631	6016	3767	6504	5189	5766	3545
			PEP12 kil-0	sigma	0	0	0		4105.9	894.3	18		5025	3364	3844	4041	4469	3557	4371	2740	5022	2808	4291	2645	4361	5421	5522	3339	4157	4929
H	VPS16	deletion vs. killer	vps16 kil-k	sigma	1	1	0		1355.4	380.4	18		2070	1994	1400	1072	1008	889	1556	1032	1088	868	1348	1102	1481	1111	1776	1379	1942	1282
			vps16 kil-0	sigma	1	0	0		2806.1	1139.7	14		4511	1706	3077	2538	1896	1240	2893	1924	2508	1439	3876	2855	4798	4025
			VPS16 kil-k	sigma	0	1	0		7326.1	2168	18		12368	6671	7186	7733	7833	5855	6438	4750	7904	5223	7093	5992	7131	4954	8818	5566	12434	7921
			VPS16 kil-0	sigma	0	0	0		5869.4	2329.6	14		7574	5534	3824	2863	7375	5250	4508	2995	6967	4722	5625	4609	10667	9659
I	MCM22	deletion vs. killer	mcm22 kil-k	sigma	1	1	0		2166.3	260.3	18		2363	2480	2360	2181	2162	2443	2229	2309	1948	2165	1724	2017	2546	1879	2030	1630	2093	2435
			mcm22 kil-0	sigma	1	0	0		2178.4	332	18		2777	2261	2459	1926	2378	2133	2160	1765	2528	2172	1874	1824	2179	1472	2631	2475	2162	2036
			MCM22 kil-k	sigma	0	1	0		2356.2	246.7	18		2757	2454	2208	2562	2028	2228	2398	2059	2564	2731	2279	2259	2386	1853	2263	2618	2217	2547
			MCM22 kil-0	sigma	0	0	0		2372.6	263.3	18		2730	2800	2246	2086	2752	2304	2256	2042	2270	2009	2618	2542	2508	2007	2259	2181	2589	2508
K	SKI7	deletion vs. killer	ski7 kil-k	sigma	1	1	0		0	0	15		0	0	0	0	0	0	0	0	0	0	0	0	0	0	0
			ski7 kil-0	sigma	1	0	0		4394.4375	807.7606880547	16		4959	4105	5027	1853	4970	4188	4466	4094	5135	4778	4162	3738	4497	4272	5163	4904
			SKI7 kil-k	sigma	0	1	0		5458.6	1122.1934388891	15		1559	6038	5020	5418	6158	5985	5743	5423	5891	5854	5396	5650	5807	5868	6069
			SKI7 kil-0	sigma	0	0	0		4896.6	834.0688392282	15		5111	4921	5954	5689	5382	4347	4698	4313	4322	2493	5467	4922	5588	5213	5029
